# Supplementary material for: Effects of TiO2 Nanoparticles Synthesized via Microwave Assistance on Adsorption and Photocatalytic Degradation of Ciprofloxacin
Source: Molecules. 2024 Jun 20;29(12):2935. doi: 10.3390/molecules29122935 (PMC11207004; doi:10.3390/molecules29122935)
Supplement: Supplementary file 1 [file molecules-29-02935-s001.zip]

Archive with 1 entries (1 files):
- molecules-3019731-supplementary.pdf
